# Supplementary material for: Study on the Trend of Cervical Cancer Inpatient Costs and Its Influencing Factors in Economically Underdeveloped Areas of China, 2019–2023: An Analysis in Gansu Province
Source: Healthcare (Basel). 2025 Oct 22;13(21):2663. doi: 10.3390/healthcare13212663 (PMC12607449; doi:10.3390/healthcare13212663)
Supplement: Supplementary file 1 [file healthcare-13-02663-s001.zip]

Archive with 1 entries (1 files):
- healthcare-3726850-supplementary.pdf
